# Supplementary material for: Magnetic Composite Carbon from Microcrystalline Cellulose to Tackle Paracetamol Contamination: Kinetics, Mass Transfer, Equilibrium, and Thermodynamic Studies
Source: Polymers (Basel). 2024 Dec 19;16(24):3538. doi: 10.3390/polym16243538 (PMC11677694; doi:10.3390/polym16243538)
Supplement: Supplementary file 1 [file polymers-16-03538-s001.zip]

Archive with 1 entries (1 files):
- polymers-3337699-supplementary.pdf
